# Supplementary material for: Genomic and Phylogenomic Characterization of Three Novel Corynebacterium Species from Camels: Insights into Resistome, Mobilome Virulence, and Biochemical Traits
Source: Microorganisms. 2025 Sep 8;13(9):2090. doi: 10.3390/microorganisms13092090 (PMC12472555; doi:10.3390/microorganisms13092090)
Supplement: Supplementary file 1 [file microorganisms-13-02090-s001.zip]

Archive with 1 entries (1 files):
- microorganisms-3870504-supplementary.pdf
